# Supplementary material for: Insulin-Like Growth Factor-1 Signaling Regulates miRNA Expression in MCF-7 Breast Cancer Cell Line
Source: PLoS One. 2012 Nov 30;7(11):e49067. doi: 10.1371/journal.pone.0049067 (PMC3511482; doi:10.1371/journal.pone.0049067)
Supplement: Data S1 — Full micro array data with a complete list of all miRNAs measured and controls used. (XLS) [file pone.0049067.s001.xls]

## Sheet: Simple Normalized Data
		S09 - MCF-7 Control	S10 - MCF-7 IGF	S11 - MCF-7 LY	S12 - MCF-7 IGF + LY	S13 - MCF-7 PD	S14 - MCF-7 IGF + PD
No.	Reporter Name	Averaged Signal	Averaged Signal	Averaged Signal	Averaged Signal	Averaged Signal	Averaged Signal
1	hsa-let-7a	35161.2	39142.2	36176.7	37870.5	38368.7	41468.7
2	hsa-let-7a*	28.2907	13.7535	16.8747	25.1797	9.14732	14.464
3	hsa-let-7b	10277	7430.74	10195.1	10635.8	10181.3	10452.6
4	hsa-let-7b*	47.0918	36.2147	45.8287	22.8622	34.8532	54.9347
5	hsa-let-7c	20751.5	11852.1	21854.4	20986.9	21523.7	19700.3
6	hsa-let-7c*	23.3897	41.8028	25.7633	26.0288	19.3133	54.1554
7	hsa-let-7d	24666.5	24694	26227.1	27357.8	26461.3	31893.7
8	hsa-let-7d*	27.5067	31.0775	19.6721	69.9428	15.8531	42.3657
9	hsa-let-7e	21961.3	19508	23774.7	22700.8	22435.9	25579.7
10	hsa-let-7e*	28.7605	16.5377	38.8923	52.512	15.7338	58.5387
11	hsa-let-7f	34800	53352.8	38262.7	38970.9	40401.4	49216.3
12	hsa-let-7f-1*	37.3708	13.5413	35.7544	66.6731	26.9967	46.8588
13	hsa-let-7f-2*	19.7281	23.0624	42.0633	42.7051	9.79855	27.4506
14	hsa-let-7g	6966.22	3627.54	7453.81	5133.78	7900.28	7953.98
15	hsa-let-7g*	15.6022	12.0749	10.6944	17.2984	10.2878	51.3094
16	hsa-let-7i	7106.29	5753.25	7907.97	7215.34	8831.59	9600.18
17	hsa-let-7i*	22.1961	34.1619	11.4821	20.2955	14.8682	31.1909
18	hsa-miR-1	7.90604	28.8104	3.55348	14.3991	11.6486	1.37138
19	hsa-miR-100	29.4957	42.0706	26.5143	13.8174	12.4923	30.8796
20	hsa-miR-100*	21.8099	28.036	11.4987	11.9353	17.0576	10.7757
21	hsa-miR-101	43.2779	33.8193	32.3724	18.629	15.4818	9.86729
22	hsa-miR-101*	33.3277	34.8813	21.5668	9.9703	11.3004	26.9466
23	hsa-miR-103	1890.29	3401.43	2244.28	2172.96	2241.24	3285.03
24	hsa-miR-103-as	36.6559	37.435	49.5537	27.5531	23.5247	32.9388
25	hsa-miR-105	23.7782	28.9363	23.4496	11.9258	36.1305	47.6403
26	hsa-miR-105*	17.9927	29.3157	16.5386	7.44322	7.92876	19.7599
27	hsa-miR-106a	918.138	802.282	1094.67	894.742	1088.06	1189.73
28	hsa-miR-106a*	10.6201	12.8617	12.3415	21.4301	12.0225	11.7604
29	hsa-miR-106b	826.543	939.86	823.268	1025.16	709.225	720.818
30	hsa-miR-106b*	28.3876	12.7092	31.3138	15.2059	14.3572	72.1297
31	hsa-miR-107	1664.49	2917.9	1911.15	2005.18	1942.74	2563.1
32	hsa-miR-10a	23.1463	18.3976	12.4651	33.9302	19.5395	13.1613
33	hsa-miR-10a*	17.6325	13.0832	15.6147	25.2918	18.1186	16.1839
34	hsa-miR-10b	30.7231	21.7138	25.8117	30.7236	43.7495	26.8091
35	hsa-miR-10b*	20.8025	36.6328	17.3798	37.5678	21.2966	41.5625
36	hsa-miR-1178	31.1609	46.9532	36.8202	44.7422	16.8376	29.5964
37	hsa-miR-1179	21.9066	49.1199	39.3446	22.3148	22.2903	22.5567
38	hsa-miR-1180	47.003	52.5563	41.8592	67.2766	40.2431	83.0786
39	hsa-miR-1181	38.3955	63.6266	55.5275	51.5179	54.6509	49.3106
40	hsa-miR-1182	17.4771	65.1625	9.90364	37.68	25.517	30.655
41	hsa-miR-1183	21.5777	54.5132	18.3979	33.1579	33.5993	33.6847
42	hsa-miR-1184	13.0846	33.9797	19.0842	10.8615	10.5182	16.7737
43	hsa-miR-1185	42.8137	58.8477	29.507	31.5455	23.9571	42.042
44	hsa-miR-1197	27.2594	41.4193	16.8088	42.7067	21.2435	39.1886
45	hsa-miR-1200	11.8445	14.931	23.5828	20.7503	4.41848	19.1388
46	hsa-miR-1201	23.8034	17.4487	20.172	35.2041	19.485	20.5821
47	hsa-miR-1202	12.7772	18.3233	16.1262	15.8638	4.53907	31.2571
48	hsa-miR-1203	23.3362	12.5958	20.6884	23.5303	164.088	63.8224
49	hsa-miR-1204	25.3494	19.8346	30.2619	35.07	21.2944	37.7593
50	hsa-miR-1205	24.1567	18.258	12.9331	26.8083	18.3449	31.567
51	hsa-miR-1206	21.7594	35.4755	26.0009	40.528	21.8269	19.0636
52	hsa-miR-1207-3p	31.5169	17.5219	32.4651	38.758	20.6684	28.5519
53	hsa-miR-1207-5p	23.7131	18.3796	25.7308	27.8641	21.2436	30.5531
54	hsa-miR-1208	24.9364	14.4618	33.9947	28.6322	18.3835	30.9251
55	hsa-miR-122	16.5908	55.1797	16.489	23.9373	10.504	6.88514
56	hsa-miR-122*	19.6891	15.9604	20.0014	31.2677	10.1643	14.3001
57	hsa-miR-1224-3p	32.6052	26.9511	46.4546	21.8996	43.5224	24.6815
58	hsa-miR-1224-5p	35.9093	74.6448	31.7471	26.9535	54.3805	57.6044
59	hsa-miR-1225-3p	39.7404	57.8279	37.3199	21.8248	41.2884	62.8796
60	hsa-miR-1225-5p	37.7544	47.9035	24.0459	35.6342	16.439	34.06
61	hsa-miR-1226	44.4329	18.5835	17.2548	27.6655	13.4766	15.374
62	hsa-miR-1226*	40.1121	13.8635	14.6701	15.5031	12.3059	19.4396
63	hsa-miR-1227	46.6815	23.0443	44.159	21.1843	34.1296	29.5299
64	hsa-miR-1228	44.5851	37.4495	48.9206	44.2811	46.5381	75.3759
65	hsa-miR-1228*	17.9625	23.4869	9.67911	13.4296	21.6844	12.3937
66	hsa-miR-1229	46.7418	55.5215	59.0185	36.4209	71.7782	75.5467
67	hsa-miR-1231	26.7229	38.3211	16.1908	31.5308	12.3876	43.9206
68	hsa-miR-1233	37.1243	32.9197	21.2664	32.1997	22.3197	44.1034
69	hsa-miR-1234	47.3706	52.7736	52.8954	50.022	51.6304	71.6063
70	hsa-miR-1236	25.0336	30.1689	30.5228	26.6203	15.7997	38.1052
71	hsa-miR-1237	33.7369	54.7352	43.4951	52.027	44.4891	74.1201
72	hsa-miR-1238	34.1067	34.8012	39.9083	51.7983	42.3652	71.616
73	hsa-miR-124	20.4732	45.1799	14.1559	43.5673	14.7746	70.118
74	hsa-miR-124*	23.9972	46.8429	22.5703	30.5076	16.2208	39.9245
75	hsa-miR-1243	28.4922	32.9716	22.5902	43.1234	15.0615	24.7103
76	hsa-miR-1244	31.1474	32.5687	17.7109	43.2579	27.5843	28.3872
77	hsa-miR-1245	37.2559	29.2126	16.4188	43.1021	18.3589	39.643
78	hsa-miR-1246	112.34	38.282	93.0376	84.6266	80.4529	92.1754
79	hsa-miR-1247	41.3143	46.9972	46.1434	65.7743	58.2597	28.6122
80	hsa-miR-1248	18.4764	38.2702	18.071	38.947	13.2737	32.7135
81	hsa-miR-1249	45.8026	72.0743	54.1704	73.7578	84.4418	72.3719
82	hsa-miR-1250	26.8885	21.2417	22.8432	39.6906	18.5079	21.2311
83	hsa-miR-1251	58.4459	45.4991	20.346	30.9263	13.6922	28.9443
84	hsa-miR-1252	22.6319	35.9888	12.4222	41.905	16.6192	6.34818
85	hsa-miR-1253	33.4425	44.6006	16.375	33.9236	33.2352	39.6398
86	hsa-miR-1254	17.0249	30.4018	19.6078	35.5458	19.7028	33.4493
87	hsa-miR-1255a	22.0722	37.3925	15.0712	37.8363	26.8771	33.7082
88	hsa-miR-1255b	17.483	26.8868	15.4431	22.2569	12.526	27.4409
89	hsa-miR-1256	23.8481	33.487	20.5996	34.9113	18.1602	25.0499
90	hsa-miR-1257	18.7383	35.2751	13.8621	37.281	20.8698	53.0001
91	hsa-miR-1258	27.2885	59.9313	14.3249	33.3744	23.8044	29.429
92	hsa-miR-1259	33.2985	35.947	22.191	31.0172	18.348	19.2542
93	hsa-miR-125a-3p	52.9948	84.022	48.016	53.1018	29.6171	53.6985
94	hsa-miR-125a-5p	185.028	72.5547	94.6299	124.913	63.5879	57.0245
95	hsa-miR-125b	71.4955	71.5215	62.669	58.7991	23.8673	32.3739
96	hsa-miR-125b-1*	22.0086	28.6887	15.1904	40.392	10.7523	20.8389
97	hsa-miR-125b-2*	24.4223	11.1909	33.2157	15.0139	26.258	41.1506
98	hsa-miR-126	77.0775	69.8987	81.4737	26.9119	20.7279	67.4291
99	hsa-miR-126*	21.6654	21.6428	8.38045	31.9671	8.37076	14.5983
100	hsa-miR-1260	54.6627	39.298	74.8095	62.6363	66.9438	73.3043
101	hsa-miR-1261	35.5827	19.0671	26.5016	45.4811	20.4554	22.9339
102	hsa-miR-1262	19.4407	25.4976	21.8791	29.9442	17.7545	23.0256
103	hsa-miR-1263	38.3731	21.7801	13.1028	28.0528	13.856	23.4989
104	hsa-miR-1264	27.9963	29.7673	26.4016	42.4106	16.8487	31.1459
105	hsa-miR-1265	31.1096	26.8131	18.2099	28.7738	19.9228	24.116
106	hsa-miR-1266	25.5526	22.7668	23.3376	28.3718	12.5547	30.7352
107	hsa-miR-1267	33.447	17.6451	17.9985	39.7301	18.307	32.9474
108	hsa-miR-1268	130.651	56.5428	131.734	127.922	221.069	178.694
109	hsa-miR-1269	27.98	22.8439	31.5468	46.1871	16.2463	34.9186
110	hsa-miR-1270	17.5483	16.1268	18.8587	32.196	27.5333	38.4762
111	hsa-miR-1271	22.3292	8.04716	16.8702	12.6517	12.4415	27.6864
112	hsa-miR-1272	45.0761	17.9284	19.4673	24.7566	21.3767	57.2973
113	hsa-miR-1273	39.6962	16.1941	24.2122	38.4448	12.1665	26.0124
114	hsa-miR-127-3p	36.1028	15.9222	21.2399	18.5215	17.9815	38.2107
115	hsa-miR-1274a	39.7421	19.9623	20.9407	10.5902	15.2813	20.0709
116	hsa-miR-1274b	52.8792	13.3357	15.3134	8.47643	12.1736	19.5676
117	hsa-miR-1275	113.754	42.5568	92.0625	31.399	62.6691	94.9041
118	hsa-miR-127-5p	23.0684	59.6876	42.6499	10.6964	16.7593	26.1936
119	hsa-miR-1276	26.7005	19.098	31.7913	19.5056	18.7511	49.2683
120	hsa-miR-1277	42.4505	34.4943	18.4428	15.9526	13.977	3.32739
121	hsa-miR-1278	26.9864	43.0817	31.4325	10.8062	15.1769	18.0188
122	hsa-miR-1279	35.5436	15.4111	24.7334	19.4627	14.9332	7.6003
123	hsa-miR-128	225.645	84.7296	211.267	107.936	127.429	131.021
124	hsa-miR-1280	182.034	118.655	124.593	136.084	123.952	159.723
125	hsa-miR-1281	57.8844	17.7487	64.3785	47.2916	75.4321	87.8961
126	hsa-miR-1282	29.1404	8.15195	24.0268	16.8698	17.1003	26.4624
127	hsa-miR-1283	26.8765	10.8823	21.9714	30.9799	16.1675	22.6316
128	hsa-miR-1284	28.0048	14.5408	26.9855	20.5694	29.3396	36.3946
129	hsa-miR-1285	24.7627	13.6509	14.774	34.2657	12.1491	33.4069
130	hsa-miR-1286	21.6764	16.4454	14.5438	10.4289	15.1239	45.9161
131	hsa-miR-1287	38.3041	40.2236	50.246	22.2496	29.8104	41.436
132	hsa-miR-1288	40.4373	48.7438	37.5105	14.137	28.5265	29.9094
133	hsa-miR-1289	17.892	56.0369	26.8818	32.2723	18.8255	28.5229
134	hsa-miR-129*	30.9982	55.714	42.3936	50.2202	49.6747	34.02
135	hsa-miR-1290	17.7261	64.9002	12.8273	30.7434	28.6358	15.6107
136	hsa-miR-1291	23.7149	47.2418	28.3357	13.1725	13.6109	50.457
137	hsa-miR-1292	37.0246	67.9144	32.1081	19.4103	27.3376	66.7797
138	hsa-miR-1293	26.7216	45.011	20.0227	17.8607	23.8077	28.1986
139	hsa-miR-129-3p	41.3499	33.5818	36.1588	18.4958	45.5874	50.3041
140	hsa-miR-1294	17.5834	57.3206	8.89023	21.0269	23.0513	33.8848
141	hsa-miR-1295	15.6268	26.2656	16.4275	26.7358	23.2784	22.4697
142	hsa-miR-129-5p	29.0414	27.0487	41.2844	37.0133	24.4369	40.6253
143	hsa-miR-1296	22.6687	19.8217	29.6075	27.2412	20.8311	22.3511
144	hsa-miR-1297	18.3866	37.0089	13.4523	20.9863	24.5082	13.5902
145	hsa-miR-1298	25.1673	26.5365	27.8441	27.3789	23.9023	23.2744
146	hsa-miR-1299	28.1028	48.5857	22.6934	19.7245	26.3981	34.657
147	hsa-miR-1300	42.2621	33.51	22.9885	22.8042	33.3854	38.5336
148	hsa-miR-1301	56.1289	38.409	17.712	42.4057	25.1525	27.0344
149	hsa-miR-1302	28.2601	58.0241	20.1502	21.1101	24.4086	18.5936
150	hsa-miR-1303	38.0491	30.7194	35.481	36.977	42.502	38.0776
151	hsa-miR-1304	26.4945	36.5052	26.9486	18.8179	36.1417	33.1251
152	hsa-miR-1305	24.7606	52.6399	25.3865	14.8455	25.9319	29.0175
153	hsa-miR-1306	42.7164	63.976	45.4095	15.56	32.3225	30.2873
154	hsa-miR-1307	73.0658	48.6933	56.4469	21.3954	46.6873	78.7742
155	hsa-miR-1308	649.507	218.991	576.033	337.91	371.425	303.386
156	hsa-miR-130a	20.9512	40.5409	20.9635	31.4361	16.4784	19.4388
157	hsa-miR-130a*	28.1677	40.4932	21.73	21.7492	25.9016	42.0063
158	hsa-miR-130b	122.319	155.244	144.96	59.7568	79.3912	124.71
159	hsa-miR-130b*	32.7196	28.7638	30.8244	31.0895	17.4972	25.3017
160	hsa-miR-132	75.054	57.3914	61.5325	50.8242	53.8323	52.1117
161	hsa-miR-132*	13.5901	30.9765	7.90186	29.7159	9.11918	11.9773
162	hsa-miR-1321	18.4121	25.5211	6.70485	24.1075	20.9893	9.02945
163	hsa-miR-1322	38.0418	32.8296	18.5489	45.6324	39.0711	25.1823
164	hsa-miR-1323	22.0005	41.7567	18.0415	26.9088	16.3845	14.1989
165	hsa-miR-1324	14.3724	29.1148	6.83209	16.6241	3.94321	7.92409
166	hsa-miR-133a	45.4697	48.666	36.8468	40.9598	34.0093	39.346
167	hsa-miR-133b	28.1449	32.116	44.296	49.8335	42.4596	34.6889
168	hsa-miR-134	24.4631	39.8289	16.6637	48.2008	29.1721	51.0853
169	hsa-miR-135a	25.8079	28.805	16.4822	35.5869	23.5044	9.55054
170	hsa-miR-135a*	24.7644	35.594	18.8184	34.6933	19.5146	47.1147
171	hsa-miR-135b	33.7018	36.175	27.2832	32.5964	24.8053	16.7641
172	hsa-miR-135b*	19.6741	17.5848	19.2941	37.834	15.7853	30.307
173	hsa-miR-136	32.543	10.7382	13.9207	22.6878	17.426	8.87086
174	hsa-miR-136*	21.1229	11.5237	21.4981	23.8533	15.2753	12.1028
175	hsa-miR-137	19.1996	17.8746	21.3868	38.3218	14.171	13.8692
176	hsa-miR-138	24.1412	16.7189	23.1157	40.1554	17.1988	20.2577
177	hsa-miR-138-1*	18.1589	20.1325	16.8311	29.7638	15.342	29.6988
178	hsa-miR-138-2*	21.8946	37.0767	19.0648	39.1351	19.7591	21.3627
179	hsa-miR-139-3p	17.8482	26.4188	16.3135	24.989	16.136	11.5938
180	hsa-miR-139-5p	25.7579	28.0494	27.9632	29.0259	24.7224	40.7937
181	hsa-miR-140-3p	56.2	86.998	29.0898	58.1694	18.0093	34.499
182	hsa-miR-140-5p	18.0429	52.0466	13.2567	39.8972	151.659	5.86393
183	hsa-miR-141	145.658	99.9055	144.187	118.719	132.34	94.0114
184	hsa-miR-141*	19.6709	39.1186	26.0227	24.8665	13.5312	9.993
185	hsa-miR-142-3p	21.246	31.5465	17.847	43.4765	24.6778	16.3665
186	hsa-miR-142-5p	12.0459	20.2718	7.10637	19.9224	11.5811	11.0848
187	hsa-miR-143	17.9702	41.1594	17.4228	26.3807	17.6185	16.0761
188	hsa-miR-143*	34.5763	59.1278	19.285	25.2211	19.2882	23.0625
189	hsa-miR-144	16.2679	18.3725	9.0834	17.8717	6.40867	1.30493
190	hsa-miR-144*	22.4847	35.741	16.8947	33.038	21.797	9.14973
191	hsa-miR-145	19.3786	25.3648	35.4005	34.3057	16.4439	26.653
192	hsa-miR-145*	21.9349	17.2198	31.4731	8.80136	10.5966	10.4836
193	hsa-miR-1468	14.4484	2.47158	17.6622	8.25719	6.4293	6.80622
194	hsa-miR-1469	126.975	30.8815	55.055	46.6678	37.4922	31.0214
195	hsa-miR-146a	18.3166	15.6891	12.2223	36.6981	16.3646	13.8039
196	hsa-miR-146a*	14.0941	11.0148	15.3862	19.1202	10.0241	4.12559
197	hsa-miR-146b-3p	15.3134	12.2444	19.1004	19.1012	4.94222	9.76985
198	hsa-miR-146b-5p	19.911	21.1679	17.4952	20.059	264.425	14.1673
199	hsa-miR-147	16.3071	19.9009	18.3817	29.4205	19.9019	22.4597
200	hsa-miR-1470	23.8546	23.3285	45.3595	27.8401	41.8235	23.8664
201	hsa-miR-1471	12.1704	15.0581	13.5656	13.5128	8.31383	14.4942
202	hsa-miR-147b	19.3657	30.6844	26.1874	41.9594	17.104	20.3888
203	hsa-miR-148a	70.3287	40.8014	72.6949	94.9358	44.2879	36.9522
204	hsa-miR-148a*	33.8338	40.1555	26.9392	43.1187	14.6546	25.9291
205	hsa-miR-148b	52.7839	25.8126	56.0124	58.6875	45.1286	27.7381
206	hsa-miR-148b*	37.2314	17.9181	43.3754	27.0916	21.8628	40.1554
207	hsa-miR-149	34.5545	8.87841	38.0456	24.5407	30.7161	46.7736
208	hsa-miR-149*	36.4538	109.403	22.2241	22.5518	16.8146	36.5438
209	hsa-miR-150	32.0436	35.516	49.2132	48.2693	40.3253	28.434
210	hsa-miR-150*	19.2517	8.38581	15.0951	4.84241	9.63191	6.40305
211	hsa-miR-151-3p	182.219	127.396	180.513	151.168	94.3763	140.824
212	hsa-miR-151-5p	970.071	1737.47	1262.92	1528.77	1443.75	2123.57
213	hsa-miR-152	52.708	27.5492	43.3966	17.97	27.6793	36.4696
214	hsa-miR-153	13.7514	13.2051	16.7628	9.26272	14.2867	11.5464
215	hsa-miR-1537	22.1888	12.5374	21.5524	12.031	15.3506	12.4042
216	hsa-miR-1538	17.652	12.4335	14.7865	20.3736	10.4159	10.8051
217	hsa-miR-1539	13.0242	6.81347	9.09249	6.8959	3.9812	8.70513
218	hsa-miR-154	17.0065	9.07471	27.8718	19.4269	14.6089	14.6058
219	hsa-miR-154*	28.5187	8.6902	30.5966	37.3724	16.5941	9.05986
220	hsa-miR-155	29.856	12.5138	23.9976	18.8805	16.2142	10.6803
221	hsa-miR-155*	20.33	1.6434	13.9899	23.6359	9.9334	2.51238
222	hsa-miR-15a	319.162	35.9194	460.7	122.126	337.261	215.149
223	hsa-miR-15a*	27.1757	10.7735	7.79301	36.5335	8.63783	11.136
224	hsa-miR-15b	1531.52	732.529	1679	1623.45	1472.7	1459.61
225	hsa-miR-15b*	36.6569	17.0905	29.1384	30.6733	18.0653	10.6278
226	hsa-miR-16	5801.74	6265.16	6225.79	4715.85	6059.38	6651.73
227	hsa-miR-16-1*	22.1344	26.2612	23.1252	14.5051	10.8178	19.1776
228	hsa-miR-16-2*	36.8048	30.6656	26.3411	25.5361	19.0581	2.66813
229	hsa-miR-17	1077.19	1756.15	1275.68	1157.56	1376.78	1701.86
230	hsa-miR-17*	21.9662	56.614	16.2258	33.4874	17.6085	16.7961
231	hsa-miR-181a	486.928	485.223	367.272	371.052	197.96	165.864
232	hsa-miR-181a*	23.1169	28.1603	46.0512	23.0418	34.1516	21.5524
233	hsa-miR-181a-2*	20.504	20.9635	28.5676	26.8335	18.4311	26.5143
234	hsa-miR-181b	153.274	126.975	152.525	112.726	59.0253	71.1165
235	hsa-miR-181c	53.1734	48.7051	40.6967	45.4052	32.5257	34.6538
236	hsa-miR-181c*	25.7022	11.6668	14.7685	33.6996	21.8489	15.2397
237	hsa-miR-181d	35.3518	54.0232	30.5703	49.5314	21.5485	26.128
238	hsa-miR-182	3535.19	4524.27	3254.09	3711.3	3102.12	2851.72
239	hsa-miR-182*	22.9859	20.0166	22.5014	25.3575	20.539	20.1458
240	hsa-miR-1825	40.7675	24.1684	49.4434	27.9654	47.9781	58.8977
241	hsa-miR-1826	10923.1	30967.8	5083.05	9415.03	5394.97	5585.58
242	hsa-miR-1827	25.1145	20.081	11.8998	13.4983	19.3451	10.3563
243	hsa-miR-183	2171.07	1319.83	2813.86	2775.47	3156.15	3126.94
244	hsa-miR-183*	47.2225	24.6306	49.8702	53.4779	29.2718	32.2758
245	hsa-miR-184	41.939	33.9965	36.5787	34.7067	45.2047	52.4173
246	hsa-miR-185	430.225	668.483	453.074	546.833	464.273	874.093
247	hsa-miR-185*	22.8122	29.9549	25.4527	23.5672	26.5144	25.8232
248	hsa-miR-186	23.771	59.1937	24.7322	20.5171	16.9056	10.8393
249	hsa-miR-186*	18.356	23.3735	2.37507	11.8415	13.558	0.00384477
250	hsa-miR-187	44.9443	54.8208	50.6709	49.2833	43.9147	55.0991
251	hsa-miR-187*	23.4801	22.2333	28.0573	28.8718	17.7355	25.0722
252	hsa-miR-188-3p	27.3855	6.37162	9.51076	17.8121	5.91765	5.24925
253	hsa-miR-188-5p	42.3308	14.4054	17.0677	34.032	14.0859	13.6426
254	hsa-miR-18a	119.971	59.8984	107.733	42.8037	78.6357	85.2526
255	hsa-miR-18a*	60.2671	21.8169	25.3031	36.0323	23.0969	18.8925
256	hsa-miR-18b	57.0518	35.8619	58.7475	48.2919	18.6365	14.0032
257	hsa-miR-18b*	29.9373	17.1893	49.7671	35.8458	34.7576	42.6501
258	hsa-miR-190	12.4677	33.0503	9.46132	28.259	23.8937	4.42692
259	hsa-miR-1908	23.3677	22.8366	14.8874	25.9338	17.9858	19.1376
260	hsa-miR-1909	22.3878	17.1905	19.2572	15.1533	11.3146	25.6882
261	hsa-miR-1909*	31.4362	19.8887	22.065	22.8671	16.7154	15.3831
262	hsa-miR-190b	11.8334	28.3081	4.96626	27.5557	16.915	3.59522
263	hsa-miR-191	1400.69	2878.48	1008.42	1912.21	957.997	1595.07
264	hsa-miR-191*	25.0397	37.4626	59.369	54.2972	48.8433	77.4375
265	hsa-miR-1910	11.9454	11.2848	18.3931	27.2043	12.1414	35.006
266	hsa-miR-1911	31.2441	41.5693	44.2212	40.6703	39.9711	37.0724
267	hsa-miR-1911*	21.2347	11.4471	34.0796	17.8566	9.43926	18.5386
268	hsa-miR-1912	19.5148	8.73354	20.1726	17.2288	8.72444	8.9458
269	hsa-miR-1913	47.3806	36.8631	58.6052	62.076	71.6954	68.9691
270	hsa-miR-1914	54.151	40.5593	86.1044	74.5037	82.8519	61.6654
271	hsa-miR-1914*	24.1124	34.0192	36.8236	33.4486	20.75	34.8224
272	hsa-miR-1915	478.583	175.759	266.413	429.446	235.19	237.323
273	hsa-miR-1915*	18.1596	12.4263	19.4565	25.3396	12.5495	13.8877
274	hsa-miR-192	61.1537	51.1648	78.6912	43.9026	46.9682	41.088
275	hsa-miR-192*	18.7937	22.8223	12.4829	22.4637	9.53458	7.51286
276	hsa-miR-193a-3p	61.2458	35.4042	51.3877	61.3849	33.5274	36.7579
277	hsa-miR-193a-5p	60.3392	53.192	79.5664	100.746	80.7938	130.262
278	hsa-miR-193b	23.2448	29.6006	21.5136	28.1142	18.4854	17.4795
279	hsa-miR-193b*	18.2161	27.9265	20.7736	41.3305	24.6067	24.7513
280	hsa-miR-194	38.9413	34.1193	37.6976	34.9821	16.6026	19.9866
281	hsa-miR-194*	21.1088	18.5041	20.4341	21.1005	19.7425	16.0629
282	hsa-miR-195	1068.86	161.666	1260.34	624.768	1337.8	893.281
283	hsa-miR-195*	26.7877	20.422	47.4691	29.7377	14.7754	27.8833
284	hsa-miR-196a	2214.86	1087.96	2828.46	1458.38	2746.88	1610.93
285	hsa-miR-196a*	34.2795	15.2565	16.6026	26.0065	9.60116	9.62258
286	hsa-miR-196b	46.7868	24.555	22.8465	45.0272	22.0214	16.9841
287	hsa-miR-197	59.8194	52.0826	89.6018	72.3699	99.0274	89.3098
288	hsa-miR-198	13.6055	9.56963	10.9684	9.04075	7.11658	9.35477
289	hsa-miR-199a-3p	45.0249	18.2986	41.4295	27.4768	14.3334	12.3831
290	hsa-miR-199a-5p	14.8044	25.9158	21.4184	16.9907	11.415	14.8055
291	hsa-miR-199b-5p	41.1008	28.476	4.85754	23.9321	10.9129	8.75569
292	hsa-miR-19a	23.6988	43.4494	21.6191	19.3439	12.5552	19.5651
293	hsa-miR-19a*	20.6371	34.0653	23.8015	42.2854	14.6215	15.7938
294	hsa-miR-19b	97.7534	51.4065	59.5572	69.5134	38.874	46.484
295	hsa-miR-19b-1*	21.0139	21.6554	9.61765	37.0087	11.517	47.1731
296	hsa-miR-19b-2*	20.5115	32.929	12.0427	25.5706	19.0145	11.3454
297	hsa-miR-200a	513.221	628.899	1122	780.534	1960.53	2168.14
298	hsa-miR-200a*	38.4123	45.2249	35.8881	31.594	22.0982	34.1262
299	hsa-miR-200b	1827.88	1032.03	2143.04	1781.09	2395.88	2131.07
300	hsa-miR-200b*	44.6575	49.5594	59.0475	60.8844	41.1832	77.2832
301	hsa-miR-200c	2059.27	2858.46	1966.06	2379.31	1960.79	2561.26
302	hsa-miR-200c*	19.1455	36.5547	30.8376	37.6886	25.7794	26.1204
303	hsa-miR-202	10.2122	34.7801	13.0842	29.7103	21.1624	18.2832
304	hsa-miR-202*	19.7475	21.2841	11.3058	15.5198	13.3671	0.547208
305	hsa-miR-203	2200.34	2423.9	2035.22	1585.54	1803.48	1466.42
306	hsa-miR-204	34.5112	18.1856	24.2759	9.10766	13.5499	15.2363
307	hsa-miR-205	32.9316	103.406	29.6571	25.2402	27.3346	49.4078
308	hsa-miR-206	62.8977	53.1043	9.56657	16.0058	27.4766	19.5752
309	hsa-miR-208a	19.3339	33.1242	16.5253	11.9614	19.4559	12.9423
310	hsa-miR-208b	19.6322	40.0349	21.1947	7.64518	15.657	11.778
311	hsa-miR-20a	1327.96	1777.36	1664.7	1507.57	1859.67	1762.27
312	hsa-miR-20a*	23.174	25.359	24.9303	14.476	16.0673	5.36614
313	hsa-miR-20b	316.319	104.266	301.104	72.4595	168.224	111.598
314	hsa-miR-20b*	28.1783	41.8008	29.1028	11.8391	17.8811	25.7478
315	hsa-miR-21	21047.4	22090.2	18496.5	23450.9	17816.8	10093.8
316	hsa-miR-21*	29.0315	6.49865	9.05518	24.1837	18.5057	16.2222
317	hsa-miR-210	66.0433	48.7214	22.9096	24.2005	26.3095	34.3487
318	hsa-miR-211	26.4858	20.6123	32.3986	13.5766	8.49535	23.0837
319	hsa-miR-212	25.7171	27.1331	35.5562	17.48	19.4201	46.4128
320	hsa-miR-214	48.3831	19.5972	66.4486	18.6647	46.817	44.0429
321	hsa-miR-214*	53.2899	16.5752	13.2914	8.01683	15.3225	16.1347
322	hsa-miR-215	15.1428	34.0368	18.3781	14.1236	14.9843	27.9216
323	hsa-miR-216a	16.3526	22.6754	11.3946	18.5798	13.8521	9.54317
324	hsa-miR-216b	17.0103	37.9934	20.6195	18.4882	17.9979	24.0796
325	hsa-miR-217	16.6019	42.9479	20.893	12.8364	25.9876	16.8912
326	hsa-miR-218	31.9162	47.5532	24.2064	42.3703	23.3036	22.426
327	hsa-miR-218-1*	23.7317	39.5909	21.7112	38.7572	23.3756	30.2234
328	hsa-miR-218-2*	33.6954	51.7077	33.6094	41.7512	27.4838	51.3863
329	hsa-miR-219-1-3p	23.1633	48.3656	20.4634	35.7737	17.0599	34.515
330	hsa-miR-219-2-3p	23.7003	31.0746	20.476	33.1585	270.769	34.0157
331	hsa-miR-219-5p	19.1529	26.5251	15.3729	24.8535	27.2859	16.7581
332	hsa-miR-22	56.3744	14.7258	31.4926	57.7316	47.4346	34.5753
333	hsa-miR-22*	27.8585	17.7763	29.8453	29.7437	27.6437	29.8759
334	hsa-miR-220a	18.885	19.527	24.6279	29.2965	21.3929	21.6525
335	hsa-miR-220b	27.8442	25.3211	23.9075	33.1272	32.0399	40.9186
336	hsa-miR-220c	23.3366	14.3022	20.9444	23.5537	28.3107	19.0206
337	hsa-miR-221	39.4476	49.6821	48.8479	34.5811	30.6978	31.1859
338	hsa-miR-221*	16.8134	14.729	16.4864	21.7286	16.4069	8.78354
339	hsa-miR-222	61.8138	65.6251	63.3115	38.49	46.3343	76.6845
340	hsa-miR-222*	18.6046	19.4091	9.25485	15.8865	24.9599	27.5543
341	hsa-miR-223	40.0405	62.7544	52.2398	45.1527	49.6367	79.7819
342	hsa-miR-223*	9.44267	52.5372	16.1132	30.4538	20.8058	25.2471
343	hsa-miR-224	12.7698	54.9601	19.8894	27.827	14.7452	15.0925
344	hsa-miR-23a	1642.23	1719.92	1227.39	1760.68	1020.26	951.38
345	hsa-miR-23a*	35.5646	110.116	19.8523	41.0188	22.8091	16.4027
346	hsa-miR-23b	1391.92	1477.51	1078.25	1367.78	882.623	1013.23
347	hsa-miR-23b*	22.9187	61.7207	17.5641	30.6547	21.2835	7.99756
348	hsa-miR-24	752.364	2125.73	795.775	1164.61	816.989	1302.04
349	hsa-miR-24-1*	17.3915	46.7242	12.4393	24.9955	14.6819	7.61188
350	hsa-miR-24-2*	54.708	71.8529	34.9332	37.372	26.9911	29.5311
351	hsa-miR-25	1771.5	1897.28	1345.23	2236.9	1430.67	1174.78
352	hsa-miR-25*	35.1624	67.6123	10.6382	17.9045	19.5012	15.5422
353	hsa-miR-26a	4495.13	4119.62	4777.39	4671.7	3575.31	2627.08
354	hsa-miR-26a-1*	13.194	40.2762	8.23475	33.6005	5.85013	13.5485
355	hsa-miR-26a-2*	20.3227	22.8443	10.475	31.5781	12.317	2.21432
356	hsa-miR-26b	3024.84	1527.23	3093.45	1741.46	2225.13	1016.05
357	hsa-miR-26b*	13.15	19.0278	13.8195	31.409	9.08793	14.2492
358	hsa-miR-27a	743.125	664.634	522.445	749.803	470.538	351.662
359	hsa-miR-27a*	11.8412	39.2205	9.89887	35.5047	21.694	10.4842
360	hsa-miR-27b	714.631	438.803	654.615	799.088	440.09	340.391
361	hsa-miR-27b*	75.8772	94.2333	98.2518	84.4101	72.2006	71.1721
362	hsa-miR-28-3p	16.9533	40.8046	23.4298	34.9464	21.7907	14.5481
363	hsa-miR-28-5p	57.1071	56.6188	55.346	71.8603	43.6785	84.9946
364	hsa-miR-296-3p	20.1773	30.4713	9.82942	34.0008	19.7554	50.2938
365	hsa-miR-296-5p	45.4691	48.8867	63.8956	91.5161	83.9505	75.7662
366	hsa-miR-297	11.516	60.0364	12.851	38.831	36.2598	20.1868
367	hsa-miR-298	10.886	44.8469	20.5711	43.9438	37.4881	21.62
368	hsa-miR-299-3p	18.391	41.7355	19.9931	48.6307	38.133	16.2216
369	hsa-miR-299-5p	52.1842	63.5575	64.9911	94.0514	81.1797	63.9346
370	hsa-miR-29a	89.2189	57.2081	64.7526	88.2269	48.1926	15.0712
371	hsa-miR-29a*	17.4742	56.7575	17.0006	31.5746	18.846	12.9327
372	hsa-miR-29b	57.7983	35.6111	11.7218	36.7589	24.1984	11.7101
373	hsa-miR-29b-1*	22.7601	50.0482	21.083	32.5425	33.6799	6.55595
374	hsa-miR-29b-2*	22.3099	40.4209	14.4682	39.1262	38.5409	25.5208
375	hsa-miR-29c	14.0978	41.6264	18.9882	55.0503	28.6039	6.24669
376	hsa-miR-29c*	29.1436	38.78	21.5976	31.8468	17.0907	5.78175
377	hsa-miR-300	17.8768	27.3425	22.9254	42.8565	24.8268	15.2042
378	hsa-miR-301a	182.817	51.8712	149.574	73.3557	56.9897	15.0832
379	hsa-miR-301b	15.9745	26.7228	17.4143	23.3054	14.6267	13.1665
380	hsa-miR-302a	20.0227	39.3715	21.7402	21.9501	22.2838	12.6753
381	hsa-miR-302a*	17.7719	25.7421	11.2879	30.9552	29.8939	16.7278
382	hsa-miR-302b	22.375	31.255	13.8013	32.3065	23.9819	9.66969
383	hsa-miR-302b*	16.3213	47.3026	18.6966	29.5334	19.714	7.48021
384	hsa-miR-302c	18.96	31.5699	27.3395	14.0358	16.9252	15.5144
385	hsa-miR-302c*	13.9744	21.5584	19.0371	12.1547	23.6908	27.8283
386	hsa-miR-302d	19.1418	23.9231	20.615	24.539	35.5948	30.5872
387	hsa-miR-302d*	24.8115	50.4354	22.3718	22.145	15.2137	33.6556
388	hsa-miR-302e	17.7353	25.5061	14.315	18.1597	40.7966	26.0776
389	hsa-miR-302f	18.8491	31.7614	12.503	33.6145	17.9803	9.92399
390	hsa-miR-30a	323.945	191.797	211.175	268.915	154.685	126.252
391	hsa-miR-30a*	45.4994	64.2637	42.6281	41.5765	49.3895	45.9728
392	hsa-miR-30b	604.649	152.491	189.549	154.154	133.512	138.138
393	hsa-miR-30b*	12.7993	57.036	23.5548	21.3446	26.92	44.8786
394	hsa-miR-30c	251.348	133.436	177.075	167.095	111.332	126.983
395	hsa-miR-30c-1*	20.0106	67.6981	20.0524	35.9538	24.5371	40.9246
396	hsa-miR-30c-2*	26.1301	26.2488	17.0093	42.1372	25.8216	57.341
397	hsa-miR-30d	257.324	153.294	226.492	254.06	158.622	191.102
398	hsa-miR-30d*	14.2042	15.5418	29.1748	20.6217	23.3367	31.4688
399	hsa-miR-30e	102.854	26.7444	48.9592	41.3099	40.4824	42.5932
400	hsa-miR-30e*	16.5172	20.6963	20.0409	15.8621	35.4754	43.2073
401	hsa-miR-31	60.6801	35.0922	63.2395	56.1645	69.622	88.5665
402	hsa-miR-31*	34.848	25.0682	13.7925	13.3963	16.825	21.1271
403	hsa-miR-32	14.5336	23.6347	10.0355	10.496	13.1233	10.2066
404	hsa-miR-32*	25.3717	19.3655	6.71085	8.3498	22.6728	2.8422
405	hsa-miR-320a	421.788	585.201	639.515	724.878	878.453	1404.78
406	hsa-miR-320b	321.334	157.892	430.53	314.031	539.763	347.982
407	hsa-miR-320c	417.67	277.569	605.866	600.629	838.938	881.89
408	hsa-miR-320d	274.761	223.17	330.359	204.481	337.421	183.206
409	hsa-miR-323-3p	24.7223	20.4208	17.245	9.56687	15.32	23.0358
410	hsa-miR-323-5p	14.6507	9.0626	12.2745	3.74255	12.8162	24.325
411	hsa-miR-324-3p	20.8031	16.7421	30.5895	14.6354	35.1724	31.5043
412	hsa-miR-324-5p	165.428	84.0456	153.584	76.3802	108.18	166.964
413	hsa-miR-325	20.0509	50.475	7.20291	9.32699	10.0841	23.2267
414	hsa-miR-326	28.7795	49.6586	19.6104	9.94568	21.822	22.501
415	hsa-miR-328	22.2971	82.7102	28.8678	16.2614	25.2491	39.7746
416	hsa-miR-329	20.6921	27.3442	25.2647	16.1414	18.6111	11.8111
417	hsa-miR-330-3p	23.7558	27.2173	14.0163	13.7552	16.1385	32.5324
418	hsa-miR-330-5p	24.1918	62.5236	9.63725	11.6297	18.5621	45.3766
419	hsa-miR-331-3p	182.37	217.359	67.9946	99.2708	65.9174	72.6793
420	hsa-miR-331-5p	17.5488	43.1479	22.9471	28.1123	17.3541	37.0883
421	hsa-miR-335	302.086	77.2064	278.31	84.9993	105.653	53.208
422	hsa-miR-335*	20.6544	71.8345	32.4842	40.8793	27.3722	49.8806
423	hsa-miR-337-3p	14.7447	27.0048	18.6187	19.3364	15.078	15.9078
424	hsa-miR-337-5p	16.3857	70.6675	21.7928	25.8747	37.0269	31.7246
425	hsa-miR-338-3p	10.7786	34.2019	7.17247	20.7194	14.5024	7.44571
426	hsa-miR-338-5p	22.8758	78.6432	17.8975	27.535	17.4101	34.1921
427	hsa-miR-339-3p	45.705	54.8506	26.4645	14.8467	18.4105	41.4737
428	hsa-miR-339-5p	29.0229	55.4045	28.8434	20.7894	19.8291	42.7339
429	hsa-miR-33a	19.4225	65.4775	22.179	21.7585	38.7766	31.04
430	hsa-miR-33a*	18.0238	52.486	16.1371	27.8338	19.1296	29.1943
431	hsa-miR-33b	15.3678	59.9161	10.5612	20.3724	21.9131	45.4565
432	hsa-miR-33b*	31.8128	52.791	32.5208	17.2865	21.3971	60.7209
433	hsa-miR-340	40.6783	33.9562	23.9408	21.7553	26.9287	10.701
434	hsa-miR-340*	26.2088	28.4903	25.5872	22.0487	22.5241	14.3116
435	hsa-miR-342-3p	70.6332	61.3909	62.3947	76.5963	69.7384	76.0919
436	hsa-miR-342-5p	50.7413	51.4568	59.9757	45.5653	52.9532	52.4548
437	hsa-miR-345	80.3377	52.8033	51.832	49.9571	59.5775	61.3509
438	hsa-miR-346	32.3918	49.9541	26.3371	24.5202	21.3413	41.1521
439	hsa-miR-34a	173.825	255.072	171.21	131.375	192.212	368.099
440	hsa-miR-34a*	17.2247	42.2959	16.7433	14.8582	10.7968	26.7744
441	hsa-miR-34b	21.8338	38.8887	25.8564	16.2935	31.3521	26.6602
442	hsa-miR-34b*	15.8735	45.1764	25.2639	16.6961	18.7072	38.9814
443	hsa-miR-34c-3p	35.4975	35.06	47.2918	30.2833	26.6918	51.8075
444	hsa-miR-34c-5p	24.4662	35.9897	13.6399	27.1003	19.7298	49.7881
445	hsa-miR-361-3p	20.4673	34.1272	9.17101	23.7075	12.9711	13.2243
446	hsa-miR-361-5p	250.093	284.14	297.199	183.536	242.016	376.829
447	hsa-miR-362-3p	32.3919	64.2389	28.7325	32.3463	19.9141	25.9751
448	hsa-miR-362-5p	40.0728	47.6972	29.8063	41.2742	26.0059	39.2385
449	hsa-miR-363	13.5737	38.2326	28.9096	41.427	36.9861	23.9481
450	hsa-miR-363*	15.619	35.3858	14.5649	26.9026	13.8922	13.3308
451	hsa-miR-365	33.6872	53.4161	34.4044	51.6298	40.7625	36.2352
452	hsa-miR-367	19.4379	47.4925	14.6736	24.5726	29.1166	34.3987
453	hsa-miR-367*	23.2267	45.1532	20.1347	29.032	28.7503	19.6588
454	hsa-miR-369-3p	18.3336	24.5371	21.6853	29.7497	25.53	7.15723
455	hsa-miR-369-5p	16.3475	41.1848	22.3453	23.568	28.883	34.2412
456	hsa-miR-370	16.7385	47.5813	15.0408	28.424	21.6295	24.4939
457	hsa-miR-371-3p	19.4359	47.3662	12.3208	26.8875	25.6884	40.0007
458	hsa-miR-371-5p	20.1924	61.379	22.8215	34.5814	28.6834	40.5149
459	hsa-miR-372	30.3037	47.6644	35.5564	32.8264	32.871	48.0412
460	hsa-miR-373	33.2177	38.0984	22.7241	40.6696	31.7514	37.8071
461	hsa-miR-373*	33.991	42.3447	23.1292	34.7128	29.4234	43.5622
462	hsa-miR-374a	15.3212	49.0654	16.1709	32.3335	24.6142	14.5364
463	hsa-miR-374a*	8.26838	21.7689	15.8808	25.6414	21.5881	9.26255
464	hsa-miR-374b	54.7665	39.0703	48.2344	61.014	39.4252	43.3599
465	hsa-miR-374b*	16.556	15.9792	3.18007	21.2896	15.4465	4.2782
466	hsa-miR-375	415.074	210.031	207.988	317.221	190.421	137.391
467	hsa-miR-376a	14.038	20.4032	19.004	18.2399	13.686	19.6956
468	hsa-miR-376a*	18.6503	36.0171	25.5484	33.4986	35.3914	12.0911
469	hsa-miR-376b	14.9924	29.3348	13.1791	27.588	30.6806	13.169
470	hsa-miR-376c	14.5393	37.2851	6.41794	35.7482	20.616	33.4323
471	hsa-miR-377	11.8336	44.4159	19.4967	25.8633	18.7789	14.9368
472	hsa-miR-377*	17.0632	30.0382	26.2154	35.2279	35.1773	22.9879
473	hsa-miR-378	88.0143	69.2421	59.8292	53.5481	56.2604	74.9031
474	hsa-miR-378*	17.5323	23.8645	11.4416	12.5418	13.0067	22.8975
475	hsa-miR-379	19.6476	45.4988	9.25975	28.2462	16.0032	19.4501
476	hsa-miR-379*	28.7127	33.2448	23.8325	25.0086	22.7124	20.3843
477	hsa-miR-380	21.7979	35.3532	16.8771	17.8307	19.8617	9.91842
478	hsa-miR-380*	26.7513	66.9669	10.016	25.5715	24.9926	33.2519
479	hsa-miR-381	26.2961	31.4056	15.8599	14.7032	24.6842	27.4872
480	hsa-miR-382	19.9582	46.169	28.6759	12.382	39.2804	44.0125
481	hsa-miR-383	18.5607	15.0676	13.9476	29.9092	19.5452	41.864
482	hsa-miR-384	15.366	20.3748	8.47658	24.2613	10.6528	5.12845
483	hsa-miR-409-3p	23.9914	15.8412	37.2257	37.2508	29.3668	59.9606
484	hsa-miR-409-5p	22.2492	27.46	45.7041	55.9164	31.1545	55.3055
485	hsa-miR-410	33.8531	23.4835	29.544	50.5176	43.7721	39.6639
486	hsa-miR-411	17.0942	34.9557	13.2074	34.1716	15.6372	43.1631
487	hsa-miR-411*	16.24	24.75	23.221	40.1024	20.8775	59.9789
488	hsa-miR-412	22.8885	36.8213	33.7453	41.6264	24.9053	76.6925
489	hsa-miR-421	128.676	43.6011	143.491	86.3584	82.6287	74.1323
490	hsa-miR-422a	27.5447	43.202	24.204	52.3355	19.4044	61.6131
491	hsa-miR-423-3p	35.8109	25.9102	39.3369	69.2837	36.38	58.4128
492	hsa-miR-423-5p	102.539	144.99	122.38	151.566	215.61	344.364
493	hsa-miR-424	59.4133	20.0562	62.3594	54.2409	38.7737	27.609
494	hsa-miR-424*	25.7491	17.0342	24.0231	29.1626	54.1822	47.7234
495	hsa-miR-425	160.317	191.139	157.379	381.093	184.629	231.64
496	hsa-miR-425*	42.1255	52.7896	34.4124	55.582	50.1643	63.2936
497	hsa-miR-429	151.296	40.1645	148.772	87.8201	115.1	112.298
498	hsa-miR-431	28.386	17.8876	32.0915	24.0121	18.1287	42.832
499	hsa-miR-431*	34.6499	43.2102	17.077	25.89	69.8564	40.6291
500	hsa-miR-432	31.3637	32.6382	21.2175	46.4718	43.6925	53.0974
501	hsa-miR-432*	24.7238	40.8528	25.3443	32.8047	20.5209	46.2155
502	hsa-miR-433	37.9788	21.6029	39.3557	23.4299	27.1648	61.4892
503	hsa-miR-448	19.1863	59.1968	19.2763	34.6226	16.9118	24.4454
504	hsa-miR-449a	14.0471	43.2591	22.5275	17.5438	21.752	29.2426
505	hsa-miR-449b	15.1974	16.7683	16.5882	18.8773	11.543	50.0966
506	hsa-miR-450a	13.9564	37.2714	11.3223	20.4693	12.2266	9.8698
507	hsa-miR-450b-3p	21.8854	22.1875	28.6912	39.1616	16.7448	23.6622
508	hsa-miR-450b-5p	14.4909	16.9733	14.5508	22.9485	10.2715	15.0438
509	hsa-miR-451	38.3197	24.2789	8.1047	20.6882	15.2116	17.4994
510	hsa-miR-452	24.191	27.0017	16.7582	43.8381	16.7049	32.4804
511	hsa-miR-452*	10.978	17.7691	8.83339	39.1509	8.65685	20.4121
512	hsa-miR-453	12.3523	18.2948	14.5724	29.6033	13.8839	22.7366
513	hsa-miR-454	788.344	421.875	803.247	463.073	602.638	363.105
514	hsa-miR-454*	20.1657	41.5936	16.7856	16.4578	34.8125	28.4435
515	hsa-miR-455-3p	17.7039	73.3734	22.5386	26.8042	21.6409	72.0027
516	hsa-miR-455-5p	17.0848	52.5066	24.8964	17.3527	23.1082	47.0573
517	hsa-miR-483-3p	35.5621	73.2502	32.5752	33.2506	48.8516	55.3553
518	hsa-miR-483-5p	30.7443	105.225	21.5415	62.4303	41.2927	64.0242
519	hsa-miR-484	85.7513	96.3699	81.8861	98.1798	102.872	136.897
520	hsa-miR-485-3p	39.9693	40.4835	59.3186	69.144	71.1159	66.0432
521	hsa-miR-485-5p	22.085	60.405	15.6715	26.276	19.3409	39.2429
522	hsa-miR-486-3p	26.0677	64.0355	37.4404	42.5963	42.7049	106.621
523	hsa-miR-486-5p	33.4297	41.6675	31.9113	51.3216	42.0772	63.5692
524	hsa-miR-487a	16.5373	20.5116	37.0403	38.9804	26.1767	33.7637
525	hsa-miR-487b	21.2643	17.9162	24.5035	48.4288	33.5147	37.2701
526	hsa-miR-488	8.06046	27.7804	19.1229	31.4467	20.2177	18.0343
527	hsa-miR-488*	9.25151	12.2369	8.90542	23.3087	9.41634	19.7146
528	hsa-miR-489	65.4363	54.6397	88.3747	51.6918	65.2575	149.908
529	hsa-miR-490-3p	17.9948	16.27	16.5171	22.3061	12.5296	20.9497
530	hsa-miR-490-5p	32.6896	24.6115	17.8707	30.2006	20.2881	50.7413
531	hsa-miR-491-3p	20.5103	23.2235	22.9947	33.6874	12.6002	24.9689
532	hsa-miR-491-5p	31.7418	40.9328	20.5274	47.8321	27.5695	55.421
533	hsa-miR-492	15.1688	32.7689	18.8343	43.9919	41.4775	45.4612
534	hsa-miR-493	19.124	35.4819	20.1898	26.3179	22.1054	45.6404
535	hsa-miR-493*	16.8388	37.648	17.7175	23.3077	24.7229	16.6357
536	hsa-miR-494	12.0423	23.9184	18.8517	36.7494	106.755	38.4773
537	hsa-miR-495	14.0702	34.2207	15.928	23.327	20.581	20.0782
538	hsa-miR-496	11.6934	19.643	18.6891	21.4188	12.6468	19.2441
539	hsa-miR-497	90.9159	63.1969	66.9953	31.7614	48.008	76.76
540	hsa-miR-497*	17.6156	32.5625	9.82927	25.4118	13.8303	19.8334
541	hsa-miR-498	29.2048	37.8753	26.0922	24.5818	21.5407	48.3598
542	hsa-miR-499-3p	20.4585	48.0011	17.4466	19.4939	16.5279	25.1181
543	hsa-miR-499-5p	22.6382	32.4408	16.0838	30.6712	12.9522	8.9533
544	hsa-miR-500	9.42769	44.3638	8.71495	32.8056	8.59584	18.2788
545	hsa-miR-500*	30.9763	39.8257	200.716	50.5004	20.9114	65.1416
546	hsa-miR-501-3p	10.4745	16.4317	13.5875	31.5683	15.8897	17.0115
547	hsa-miR-501-5p	35.2317	38.7454	26.0367	50.7374	23.6874	51.0678
548	hsa-miR-502-3p	10.2879	22.2706	9.37715	36.1603	17.8109	25.1825
549	hsa-miR-502-5p	14.5561	41.9117	22.0019	34.8902	25.0986	33.6135
550	hsa-miR-503	93.9464	52.8766	125.008	87.4603	92.0141	130.188
551	hsa-miR-504	15.5194	13.2268	26.5867	35.8003	25.4668	52.5256
552	hsa-miR-505	20.141	37.5829	38.901	47.1406	31.2871	48.7686
553	hsa-miR-505*	52.127	48.6897	55.8578	63.4981	48.7597	73.2721
554	hsa-miR-506	42.5889	42.5194	51.2516	67.8705	47.1091	32.7411
555	hsa-miR-507	16.4871	45.234	27.9577	37.3607	24.3715	16.4441
556	hsa-miR-508-3p	17.9861	17.9672	17.6665	44.5858	23.9637	20.4718
557	hsa-miR-508-5p	13.4094	31.8076	5.32803	18.3059	17.4358	21.7316
558	hsa-miR-509-3-5p	19.754	38.4551	19.9408	39.2308	16.2217	33.3975
559	hsa-miR-509-3p	14.3714	28.0955	19.5201	38.3498	30.6161	45.6099
560	hsa-miR-509-5p	22.8558	13.2148	15.3717	33.9152	16.8963	34.711
561	hsa-miR-510	21.4552	20.0159	25.9273	41.7091	38.4769	46.7863
562	hsa-miR-511	25.3454	17.6951	24.8277	31.8557	19.7546	25.1596
563	hsa-miR-512-3p	28.1933	15.8653	28.6087	39.6391	35.5235	28.8511
564	hsa-miR-512-5p	8.77762	14.5382	15.5399	14.5331	15.1784	9.03271
565	hsa-miR-513a-3p	19.6179	48.8761	14.257	44.843	39.6974	15.628
566	hsa-miR-513a-5p	7.45724	22.2458	4.39978	24.2607	18.8342	6.70017
567	hsa-miR-513b	15.9195	28.2549	12.1548	28.5353	23.9532	20.1111
568	hsa-miR-513c	13.2696	60.637	21.3742	36.6232	25.1618	28.9207
569	hsa-miR-514	21.6385	35.8027	7.63748	43.2493	18.0866	26.0737
570	hsa-miR-515-3p	15.1209	19.6978	15.0406	26.7344	44.6747	15.8454
571	hsa-miR-515-5p	19.4118	31.9492	27.7105	34.0705	18.7823	29.6851
572	hsa-miR-516a-3p	10.191	18.8015	22.5952	32.0766	38.2206	14.7407
573	hsa-miR-516a-5p	17.8971	18.3836	22.0767	34.8877	12.8272	24.0052
574	hsa-miR-516b	16.7058	30.5251	13.0269	48.9138	30.8898	22.4635
575	hsa-miR-517*	9.0757	14.3566	8.18794	27.2488	16.2779	24.2984
576	hsa-miR-517a	15.2487	8.73345	23.1175	43.2639	16.5376	24.3889
577	hsa-miR-517b	25.0966	33.3292	27.8347	22.4735	24.9183	32.7321
578	hsa-miR-517c	17.0574	25.51	14.3582	18.448	31.0269	15.1592
579	hsa-miR-518a-3p	15.8618	15.4939	5.31397	23.9922	16.3886	18.7416
580	hsa-miR-518a-5p	20.7482	17.3124	77.0963	32.8126	12.9044	21.7802
581	hsa-miR-518b	22.5517	27.7236	21.2185	41.3494	42.3431	23.1137
582	hsa-miR-518c	19.8967	21.2959	14.6635	32.2881	21.0105	22.4076
583	hsa-miR-518c*	19.3183	35.6888	8.03917	33.5548	22.6667	43.4949
584	hsa-miR-518d-3p	8.23028	21.0483	10.5851	19.4609	16.4311	25.4337
585	hsa-miR-518d-5p	17.7744	21.9401	13.6418	23.7194	19.0563	16.4231
586	hsa-miR-518e	17.5228	20.2796	13.5992	24.1332	18.4385	18.2259
587	hsa-miR-518e*	20.9868	32.3891	16.7372	33.6354	18.44	20.1554
588	hsa-miR-518f	28.2665	15.2395	16.5973	44.807	24.7788	24.3945
589	hsa-miR-518f*	16.8995	36.1034	24.1094	26.8921	12.2966	18.407
590	hsa-miR-519a	20.3965	34.683	26.6189	37.9409	23.9267	24.5713
591	hsa-miR-519b-3p	24.1753	17.4182	20.6746	41.4368	33.8511	17.8781
592	hsa-miR-519c-3p	22.256	22.008	15.2982	22.3232	30.8947	9.77672
593	hsa-miR-519d	36.2223	19.5975	31.7164	35.5518	34.8296	28.9457
594	hsa-miR-519e	34.3257	53.0962	46.3594	22.1295	37.8844	33.4564
595	hsa-miR-519e*	88.4671	17.2738	18.2454	23.1059	14.249	7.33946
596	hsa-miR-520a-3p	30.8676	14.5712	28.5499	18.1496	47.9336	22.8816
597	hsa-miR-520a-5p	13.9727	6.23038	9.16697	9.6216	14.8901	10.7658
598	hsa-miR-520b	23.616	28.0516	28.6155	18.1702	25.7202	34.632
599	hsa-miR-520c-3p	42.3123	55.0342	25.8053	17.2831	24.9876	28.8524
600	hsa-miR-520d-3p	25.684	15.1118	25.9527	11.5672	20.9598	30.6642
601	hsa-miR-520d-5p	4.97166	9.91845	6.72546	5.98381	10.6462	10.6991
602	hsa-miR-520e	23.1367	28.7496	23.3976	16.0357	28.5122	19.5961
603	hsa-miR-520f	27.3051	23.0194	27.7931	30.5534	27.8493	18.1326
604	hsa-miR-520g	31.8444	66.9949	26.8167	35.356	27.5252	48.6833
605	hsa-miR-520h	28.1656	13.9563	17.6356	39.7152	27.9211	30.6262
606	hsa-miR-521	23.7623	32.3617	17.9727	16.7344	20.234	15.4551
607	hsa-miR-522	42.9412	22.7591	34.7565	39.4758	24.9008	11.2571
608	hsa-miR-523	17.4471	19.4489	12.7327	15.9161	14.1952	13.9016
609	hsa-miR-524-3p	34.3511	39.5057	23.3444	49.13	26.7792	21.9719
610	hsa-miR-524-5p	10.0585	40.0226	17.0101	19.5991	11.2918	19.2314
611	hsa-miR-525-3p	17.5604	26.3692	13.3806	13.2424	17.5793	20.3653
612	hsa-miR-525-5p	13.9147	22.7662	14.5963	9.38494	13.7464	11.7553
613	hsa-miR-526b	18.9585	38.4424	21.7498	22.943	20.5831	25.1107
614	hsa-miR-526b*	19.0925	52.6985	25.2519	25.1034	37.7366	32.296
615	hsa-miR-532-3p	18.7193	26.4893	22.4356	32.812	47.336	13.8486
616	hsa-miR-532-5p	58.9768	54.4952	55.1945	42.324	52.591	74.2169
617	hsa-miR-539	6.9165	29.921	14.8205	25.7134	33.9283	28.9624
618	hsa-miR-541	20.8864	28.8145	13.7335	19.9819	32.2217	27.1932
619	hsa-miR-541*	23.6389	17.4424	24.8532	19.3233	20.7771	22.325
620	hsa-miR-542-3p	24.1939	16.8053	13.5952	22.0527	16.2121	5.69537
621	hsa-miR-542-5p	50.5973	39.2273	53.0263	33.2898	36.7701	46.5211
622	hsa-miR-543	14.6773	13.107	18.091	22.4581	18.1882	22.3361
623	hsa-miR-544	16.7014	17.3016	21.3202	32.0428	20.4901	9.1731
624	hsa-miR-545	10.3537	9.6603	14.5056	24.7107	21.7318	15.2977
625	hsa-miR-545*	18.2864	13.666	7.32333	18.3274	15.0508	2.02901
626	hsa-miR-548a-3p	15.6832	16.8671	22.7354	18.4548	14.8221	17.2137
627	hsa-miR-548a-5p	19.4074	30.563	19.8113	26.7453	41.4283	20.5563
628	hsa-miR-548b-3p	18.921	33.4681	20.2353	36.5169	37.3255	16.9171
629	hsa-miR-548b-5p	14.8453	32.8758	21.8191	35.1399	32.6618	18.8014
630	hsa-miR-548c-3p	13.868	41.2403	22.9902	26.1455	20.3434	11.5021
631	hsa-miR-548c-5p	29.7562	39.0186	31.9809	33.4317	31.2929	27.4704
632	hsa-miR-548d-3p	19.2791	26.2567	18.731	19.2305	16.4588	17.0871
633	hsa-miR-548d-5p	15.925	40.1651	30.4975	22.9977	26.9492	16.676
634	hsa-miR-548e	32.7981	37.6602	25.768	31.1352	23.6001	18.7173
635	hsa-miR-548f	28.2304	18.3089	19.8286	19.9655	25.9142	8.53064
636	hsa-miR-548g	29.6198	33.3517	23.2862	20.0294	29.9102	24.0748
637	hsa-miR-548h	36.4465	53.75	26.6214	23.0485	37.6513	43.1342
638	hsa-miR-548i	25.221	21.6223	29.9793	27.4347	25.3916	39.8579
639	hsa-miR-548j	35.6165	36.3171	27.6556	27.3834	35.3244	47.1186
640	hsa-miR-548k	26.5378	35.0038	25.4793	29.8077	25.5162	29.426
641	hsa-miR-548l	19.9415	11.6202	23.5672	44.7434	44.7836	29.3831
642	hsa-miR-548m	68.1214	22.8905	13.9981	36.4795	34.0247	8.55709
643	hsa-miR-548n	23.6542	18.578	3.30747	24.3371	38.3114	13.55
644	hsa-miR-548o	14.2515	7.7955	8.41847	23.0827	14.6119	11.5433
645	hsa-miR-548p	44.6445	22.1848	26.8813	26.1633	40.1844	20.2463
646	hsa-miR-549	15.9568	33.1412	14.6467	25.1231	18.1574	13.8751
647	hsa-miR-550	21.8132	19.6271	25.2338	28.4197	63.6031	24.5443
648	hsa-miR-550*	25.6272	25.2074	30.6754	46.3645	43.1671	24.1585
649	hsa-miR-551a	44.9237	42.5038	46.1321	73.736	84.9821	38.8759
650	hsa-miR-551b	24.6937	13.3602	33.747	34.3476	38.8554	14.9796
651	hsa-miR-551b*	14.9808	9.66528	23.7817	25.77	19.993	29.2345
652	hsa-miR-552	18.6105	16.505	11.5996	29.9389	24.6653	15.6599
653	hsa-miR-553	19.0809	18.1985	9.40548	23.9478	27.5443	2.42076
654	hsa-miR-554	23.5313	13.6435	34.2967	33.715	23.2595	21.1197
655	hsa-miR-555	17.9137	18.0514	23.6087	35.3561	38.4367	18.0684
656	hsa-miR-556-3p	15.7878	13.2458	24.4974	36.2061	31.1772	15.0744
657	hsa-miR-556-5p	22.2515	28.7737	20.2224	27.487	33.9038	8.79509
658	hsa-miR-557	26.0032	17.3231	21.2949	51.9068	39.1241	21.3888
659	hsa-miR-558	21.8429	26.3743	10.913	22.3319	29.6525	4.77928
660	hsa-miR-559	21.1415	18.3515	19.969	18.2422	21.267	10.0299
661	hsa-miR-561	38.5288	21.4359	16.6523	28.5297	24.7192	7.9973
662	hsa-miR-562	36.4	25.2375	22.2202	31.3801	32.3355	21.1015
663	hsa-miR-563	20.9626	28.7075	29.7156	37.6338	48.7086	33.7949
664	hsa-miR-564	52.4959	26.3352	60.8054	48.0713	64.7002	64.5625
665	hsa-miR-566	16.1373	10.8416	23.4014	20.7657	21.7857	24.7734
666	hsa-miR-567	25.5681	23.982	29.9015	32.2261	37.8571	19.6229
667	hsa-miR-568	14.1431	17.3668	20.3344	24.4325	18.7702	8.02653
668	hsa-miR-569	23.7146	28.8458	21.0703	20.9281	34.0995	9.72986
669	hsa-miR-570	21.394	16.3736	17.005	19.9498	17.1261	4.20106
670	hsa-miR-571	34.5163	14.9764	11.2656	32.6707	20.6594	10.4883
671	hsa-miR-572	26.9465	10.9976	7.6522	29.5994	19.9983	17.7897
672	hsa-miR-573	5.92339	8.43525	15.1062	7.02206	11.7655	6.10894
673	hsa-miR-574-3p	40.7708	32.8124	62.247	57.3154	47.0216	29.4226
674	hsa-miR-574-5p	177.097	104.945	192.297	132.043	263.564	150.92
675	hsa-miR-575	20.8688	31.7529	20.7293	31.2904	33.1021	21.6737
676	hsa-miR-576-3p	14.5343	58.8636	14.2478	31.674	29.2037	7.73299
677	hsa-miR-576-5p	24.3324	49.9923	27.7767	41.3551	28.2222	9.39105
678	hsa-miR-577	7.4024	44.1804	1.04891	18.6876	12.2322	3.90339
679	hsa-miR-578	9.72328	20.1515	5.64127	19.5733	16.4927	1.28859
680	hsa-miR-579	10.2797	39.2857	8.1206	34.2811	36.7248	8.18662
681	hsa-miR-580	13.0449	17.9649	8.09972	20.7839	21.2185	6.06669
682	hsa-miR-581	17.0831	26.2542	17.2301	26.222	17.8228	4.02694
683	hsa-miR-582-3p	13.3584	24.3086	23.6127	29.3901	25.3239	17.9324
684	hsa-miR-582-5p	16.2589	46.5589	18.7315	29.286	16.9128	19.1943
685	hsa-miR-583	13.9552	24.9501	27.4163	26.7587	18.5487	22.8492
686	hsa-miR-584	18.0449	20.439	25.7919	26.4451	22.5386	14.7952
687	hsa-miR-585	8.70223	21.1316	9.68248	19.4625	20.0814	5.90389
688	hsa-miR-586	13.206	13.9207	11.4809	18.4085	11.3711	7.76972
689	hsa-miR-587	12.5967	26.1119	22.4839	31.1391	24.7746	10.5024
690	hsa-miR-588	18.7054	29.5932	20.8214	21.432	14.1202	4.7094
691	hsa-miR-589	24.7324	27.1754	16.3814	37.7466	23.1961	13.4958
692	hsa-miR-589*	13.0416	29.5845	13.7337	24.7211	19.3188	0.447658
693	hsa-miR-590-3p	6.31247	21.9155	5.71336	20.478	30.4686	2.18898
694	hsa-miR-590-5p	14.3187	51.8206	17.286	21.8997	19.6844	8.46013
695	hsa-miR-591	14.8951	16.2503	24.1442	11.9357	25.5719	6.93777
696	hsa-miR-592	15.2727	32.4089	11.7438	12.2682	10.8377	1.11926
697	hsa-miR-593	22.9995	56.4043	15.279	26.4595	15.6244	7.73876
698	hsa-miR-593*	23.7914	37.9176	21.836	26.6313	18.4256	14.7575
699	hsa-miR-595	25.5184	63.5933	31.3409	31.4245	23.2065	11.0214
700	hsa-miR-596	57.6762	34.1375	84.4523	72.2838	93.5309	72.0145
701	hsa-miR-597	24.9721	58.8471	12.9458	19.3065	39.4924	15.5251
702	hsa-miR-598	23.1728	34.5241	19.4623	19.5956	8.563	2.20972
703	hsa-miR-599	14.1732	59.1269	14.0095	27.2756	19.9751	7.92238
704	hsa-miR-600	21.1363	25.0735	24.5635	34.0475	14.8545	9.60795
705	hsa-miR-601	13.885	27.685	21.1234	30.5585	17.3357	2.92974
706	hsa-miR-602	22.7	32.3557	26.7445	18.8952	26.3789	24.3208
707	hsa-miR-603	10.9577	26.3975	8.86183	17.205	9.8361	2.60055
708	hsa-miR-604	11.6957	15.3184	22.8242	30.0258	39.3972	18.2997
709	hsa-miR-605	38.5831	67.2181	554.065	95.4708	92.1395	105.4
710	hsa-miR-606	15.9536	37.4213	17.4958	27.9056	35.2874	3.59266
711	hsa-miR-607	8.43134	29.5321	15.5314	24.467	31.4231	6.70663
712	hsa-miR-608	16.4289	35.3411	34.6566	39.5312	49.8057	24.2479
713	hsa-miR-609	21.8956	25.6474	36.9592	32.5529	44.1055	10.4116
714	hsa-miR-610	15.1975	24.7589	12.0986	32.1092	18.557	6.91831
715	hsa-miR-611	27.0031	20.8648	28.2309	32	44.8712	28.78
716	hsa-miR-612	27.2757	8.01699	15.8898	24.4676	37.5448	11.2995
717	hsa-miR-613	16.4893	18.6069	31.8011	31.8607	140.01	17.4532
718	hsa-miR-614	19.8474	9.9042	34.9368	31.0607	41.0157	19.868
719	hsa-miR-615-3p	81.4814	83.2986	37.8012	47.111	35.59	19.5009
720	hsa-miR-615-5p	7.6019	18.7172	12.0415	22.3369	22.8161	17.0823
721	hsa-miR-616	19.7375	17.6397	30.4952	47.43	31.3623	17.2761
722	hsa-miR-616*	27.7707	16.3149	39.9177	32.6823	44.0232	20.9622
723	hsa-miR-617	37.5517	32.4519	34.6098	47.5652	49.4998	24.7693
724	hsa-miR-618	31.5641	24.2055	36.9931	43.464	36.1043	16.6969
725	hsa-miR-619	27.0027	45.031	25.4741	36.8895	39.831	15.3372
726	hsa-miR-620	6.30287	35.4355	8.20234	20.7966	15.0538	3.97697
727	hsa-miR-621	20.679	15.0328	23.7085	15.6973	15.7731	18.6381
728	hsa-miR-622	21.9692	32.1661	16.3199	21.8425	35.1499	24.4641
729	hsa-miR-623	16.4401	18.9995	20.1647	18.5973	24.0095	15.6052
730	hsa-miR-624	9.1049	7.6166	16.9169	13.3706	13.1705	0.824733
731	hsa-miR-624*	19.1059	13.3961	14.5263	16.4747	17.1447	5.50769
732	hsa-miR-625	119.418	45.0532	87.7556	77.3608	75.1437	89.8981
733	hsa-miR-625*	46.2826	34.2632	49.2582	58.5807	63.5475	56.7006
734	hsa-miR-626	16.6207	13.9827	9.13693	11.4527	19.0192	2.69253
735	hsa-miR-627	21.769	26.9095	21.9352	31.0117	30.6663	11.6352
736	hsa-miR-628-3p	33.2624	24.6507	39.5318	23.7819	34.652	23.7675
737	hsa-miR-628-5p	15.0478	20.2316	20.21	31.2988	24.6942	5.63432
738	hsa-miR-629	71.3002	45.3254	84.9441	55.0151	55.7518	45.9602
739	hsa-miR-629*	24.7861	40.1087	50.0448	46.5881	52.1141	23.4529
740	hsa-miR-630	17.0244	37.0097	9.86167	24.1579	28.6173	10.3813
741	hsa-miR-631	15.9648	18.6606	28.9224	26.3615	36.2793	34.6482
742	hsa-miR-632	18.6236	26.5504	13.2607	18.9337	27.2107	8.83403
743	hsa-miR-633	11.8352	17.8219	13.9261	19.2046	23.7159	7.17007
744	hsa-miR-634	27.0568	54.9736	37.9665	53.9685	54.9945	29.855
745	hsa-miR-635	12.7734	27.9509	10.6813	31.3343	22.8619	12.2586
746	hsa-miR-636	38.6574	52.3248	36.1921	49.0286	41.7846	35.7456
747	hsa-miR-637	24.0951	48.2239	28.7473	33.5472	41.0549	32.7807
748	hsa-miR-638	974.627	515.013	435.545	1274.23	596.385	514.209
749	hsa-miR-639	13.5461	14.3382	9.65612	26.3246	28.2128	11.7238
750	hsa-miR-640	22.4065	12.0915	42.6387	35.4077	34.4328	22.4368
751	hsa-miR-641	23.0501	20.3187	46.0564	41.4288	54.6849	29.7719
752	hsa-miR-642	30.9712	22.2051	27.211	23.2539	42.8321	9.67782
753	hsa-miR-643	12.9258	20.4382	15.1185	22.467	29.0608	13.3569
754	hsa-miR-644	18.9985	29.0942	22.5834	32.1166	42.0411	12.7669
755	hsa-miR-645	12.5288	17.4426	11.1568	24.7072	27.0045	7.8274
756	hsa-miR-646	18.0488	19.9398	26.8946	22.2295	28.5268	17.033
757	hsa-miR-647	36.2627	38.4392	27.5493	38.7811	45.3084	37.1406
758	hsa-miR-648	15.077	53.446	21.3386	33.5674	45.9745	22.1281
759	hsa-miR-649	17.3532	42.9591	27.9675	29.598	29.8268	16.8715
760	hsa-miR-650	17.9199	49.1692	29.182	33.0116	21.1122	27.1455
761	hsa-miR-651	10.2733	45.3953	10.2464	22.5839	23.9816	3.71037
762	hsa-miR-652	39.4127	43.9408	15.7038	28.7147	32.366	4.09331
763	hsa-miR-653	12.0611	17.3855	12.2523	15.8962	18.7595	2.366
764	hsa-miR-654-3p	17.4602	19.2006	33.7222	26.8163	31.2942	21.5725
765	hsa-miR-654-5p	10.0212	51.1416	19.6621	26.2414	16.9478	10.9541
766	hsa-miR-655	9.57673	45.3123	13.1916	28.4944	42.2514	12.1118
767	hsa-miR-656	23.1203	15.9704	34.1947	41.277	40.3989	13.4058
768	hsa-miR-657	33.8016	34.1425	56.2817	35.5338	62.4481	28.1413
769	hsa-miR-658	34.0002	43.0936	25.736	27.9613	20.0615	61.5593
770	hsa-miR-659	21.4263	32.9993	16.4431	31.0366	18.7654	51.2558
771	hsa-miR-660	42.7598	39.0267	25.6606	59.1702	41.1533	14.5982
772	hsa-miR-661	10.8301	41.7061	12.1028	36.1856	27.9877	17.1015
773	hsa-miR-662	39.6286	54.6713	52.3776	45.4308	41.8995	32.6996
774	hsa-miR-663	92.1629	74.1676	45.1935	64.0638	61.9031	56.6277
775	hsa-miR-663b	13.8274	20.8015	9.22243	29.1386	12.6873	13.4219
776	hsa-miR-664	25.1981	63.0503	35.5839	50.5982	39.9134	20.0959
777	hsa-miR-664*	18.557	64.9486	25.7288	54.3286	40.9953	37.3486
778	hsa-miR-665	23.6524	37.3299	46.2856	48.5444	47.2441	73.1388
779	hsa-miR-668	37.9804	63.3852	52.1587	54.2184	58.7535	47.71
780	hsa-miR-671-3p	31.3733	24.5904	42.1025	47.9673	40.4112	46.9433
781	hsa-miR-671-5p	65.0085	72.5439	26.6543	47.5382	32.304	50.6971
782	hsa-miR-675	15.2142	49.3188	14.9865	32.1964	25.84	29.1308
783	hsa-miR-675b	46.1648	35.4229	64.7346	49.381	76.482	66.3779
784	hsa-miR-7	1267.13	169.671	1061.61	330.045	666.421	145.512
785	hsa-miR-708	37.3149	56.6775	33.3847	33.7866	30.0743	35.6286
786	hsa-miR-708*	20.8872	20.2132	16.5541	24.5143	20.8939	15.5588
787	hsa-miR-7-1*	47.5531	29.4271	46.4134	26.5664	50.2785	34.0578
788	hsa-miR-7-2*	36.2557	21.5098	13.0877	27.2785	17.1591	17.7451
789	hsa-miR-720	134.347	90.8009	44.3867	131.645	66.043	78.0936
790	hsa-miR-744	56.4537	123.123	53.6508	59.7644	35.4029	91.5041
791	hsa-miR-744*	33.8614	41.6345	47.3832	40.8853	36.6789	28.1674
792	hsa-miR-758	26.3874	32.8865	45.3793	18.6896	16.2666	25.5649
793	hsa-miR-760	14.2977	29.793	8.52271	26.8642	13.395	19.4073
794	hsa-miR-765	22.5037	97.9338	13.9531	22.9143	23.2825	23.8107
795	hsa-miR-766	58.4043	126.549	78.8204	84.5053	141.402	63.0814
796	hsa-miR-767-3p	36.7833	75.0613	38.3253	46.9408	40.5041	25.1001
797	hsa-miR-767-5p	37.8059	60.4749	17.138	22.7532	18.1137	11.4111
798	hsa-miR-769-3p	29.6489	38.8604	12.1301	34.8735	11.0554	13.7719
799	hsa-miR-769-5p	111.914	34.2346	52.4259	48.5883	23.8089	26.3057
800	hsa-miR-770-5p	20.0492	42.1909	24.8671	21.2471	11.7218	12.7611
801	hsa-miR-802	15.5996	7.99532	15.0967	28.7799	15.1994	14.3899
802	hsa-miR-873	33.2126	13.7308	21.4695	40.6441	14.525	24.2315
803	hsa-miR-874	18.895	11.2526	14.6607	25.048	19.4328	24.6099
804	hsa-miR-875-3p	19.8396	23.7157	9.00826	32.2348	13.6626	16.1604
805	hsa-miR-875-5p	23.6165	22.2076	30.2282	49.5004	40.6409	6.4601
806	hsa-miR-876-3p	14.0074	49.7206	17.973	33.0715	18.4399	9.77167
807	hsa-miR-876-5p	18.7675	43.45	20.2095	39.8832	28.054	21.4806
808	hsa-miR-877	82.7852	51.5933	125.462	53.4292	116.574	158.359
809	hsa-miR-877*	25.8134	38.0438	32.6284	57.5869	43.0446	36.4028
810	hsa-miR-885-3p	12.8417	34.4179	11.0954	26.1998	17.1823	22.8057
811	hsa-miR-885-5p	27.5129	30.9989	41.4779	38.0429	76.2378	32.0707
812	hsa-miR-886-3p	25.8639	15.8435	19.155	33.5147	21.3799	27.8516
813	hsa-miR-886-5p	21.9294	30.9964	21.0959	36.9883	26.8005	50.2672
814	hsa-miR-887	14.1192	9.72512	24.0881	34.8564	18.5031	44.3487
815	hsa-miR-888	15.3749	5.67895	5.24791	31.1928	13.7324	14.4102
816	hsa-miR-888*	11.417	14.487	19.9681	35.7611	155.462	17.6286
817	hsa-miR-889	8.05517	13.3762	24.7498	31.7906	23.017	12.023
818	hsa-miR-890	18.6181	25.4604	25.9715	31.4603	27.9059	16.4003
819	hsa-miR-891a	40.0716	30.613	35.2068	41.6512	29.8944	44.9223
820	hsa-miR-891b	28.2371	53.4719	21.2533	28.7255	21.5524	15.4516
821	hsa-miR-892a	25.1332	31.0703	23.1074	21.3416	16.2035	19.7872
822	hsa-miR-892b	26.0314	38.0184	23.54	28.3987	18.7027	13.3488
823	hsa-miR-9	27.8366	46.2103	26.0177	39.1139	30.2604	16.9522
824	hsa-miR-9*	15.2623	39.1912	15.4	29.8993	14.9797	9.20507
825	hsa-miR-920	12.5571	34.2972	17.1506	29.1364	28.2228	19.3387
826	hsa-miR-921	21.1443	49.408	25.6002	32.8948	38.1906	30.6456
827	hsa-miR-922	20.1972	42.2244	19.5873	20.4687	14.1745	21.3509
828	hsa-miR-923	252.096	247.743	268.746	205.521	318.856	402.646
829	hsa-miR-924	41.9459	59.5805	19.9529	26.8336	21.4026	13.1685
830	hsa-miR-92a	659.581	876.481	456.889	822.879	435.899	669.032
831	hsa-miR-92a-1*	17.0496	29.6746	21.1062	36.1745	15.7198	10.3498
832	hsa-miR-92a-2*	15.7909	28.0011	13.1086	32.5604	29.7199	21.6203
833	hsa-miR-92b	190.045	99.4786	153.961	174.885	158.789	139.298
834	hsa-miR-92b*	14.4432	16.7417	11.2225	40.8868	94.9407	20.3689
835	hsa-miR-93	856.574	1930.17	719.41	983.441	672.443	1036.23
836	hsa-miR-93*	30.9553	31.4562	20.8773	23.2618	28.1693	44.8835
837	hsa-miR-933	34.7216	44.345	36.2435	34.4393	50.415	40.7558
838	hsa-miR-934	37.4375	29.3596	50.2071	34.5142	44.6145	56.3524
839	hsa-miR-935	11.5074	15.7023	17.1139	16.5057	8.57769	18.6718
840	hsa-miR-936	22.8033	33.1567	24.3582	40.0028	27.4168	32.4233
841	hsa-miR-937	22.5378	27.7566	42.8247	39.4462	25.2024	64.0883
842	hsa-miR-938	21.835	19.4821	26.4436	27.1779	32.2162	40.2475
843	hsa-miR-939	26.4529	13.8716	25.8941	41.2369	29.6036	22.5171
844	hsa-miR-940	55.2397	41.2063	65.7547	76.6098	88.9603	121.538
845	hsa-miR-941	17.8425	33.5741	9.16806	22.7198	40.0734	25.9704
846	hsa-miR-942	40.6783	23.0844	16.6896	44.3717	33.8153	23.1134
847	hsa-miR-943	22.9106	24.8342	47.7674	45.2143	43.1662	36.884
848	hsa-miR-944	12.3277	13.1019	13.6122	23.0177	34.5252	8.84461
849	hsa-miR-95	26.8316	25.5979	8.70549	18.8341	29.2088	8.85912
850	hsa-miR-96	28.5508	147.758	26.9671	29.4818	26.5058	14.3257
851	hsa-miR-96*	23.3002	30.4483	26.9598	31.5703	27.8505	16.3394
852	hsa-miR-98	5363.46	1682.8	5188.96	2510	5251.98	3842.57
853	hsa-miR-99a	58.6536	35.0635	38.6806	54.4068	50.8844	59.5213
854	hsa-miR-99a*	38.837	34.2942	14.5043	23.8577	19.4086	15.8932
855	hsa-miR-99b	165.912	182.612	168.746	223.386	122.562	183.894
856	hsa-miR-99b*	20.3285	27.7279	31.3413	25.2158	27.6633	41.4093
857	hsa-5S-b1	208.878	76.8502	97.3416	137.369	84.6852	148.214
858	hsa-5S-b2	719.017	277.625	144.353	242.756	252.551	415.696
859	hsa-5S-b3	400.863	227.629	127.697	145.39	126.53	181.998
860	hsa-5S-b4	164.75	26.9351	38.2619	56.3578	43.6406	31.6726
861	hsa-5S-b5	1290.11	2768.6	549.407	1261.83	532.513	1563.74
862	hsa-5S-b6	4352.51	6421.11	1435.25	1834.24	1478.87	2054.36
863	a2-PUC2MM-20B	59.4303	44.1678	61.589	58.2013	62.1822	77.6627
864	a2-PUC2PM-20B	49341.1	129799	53679.7	54913	56685.9	81385
865	a3-PUC2MM-20B	55.2501	43.487	65.6367	47.7356	58.5327	76.0118
866	a3-PUC2PM-20B	48559.4	127205	52890.1	53877.6	55233.3	80014.9
867	a-PUC2MM2d	246.568	119.42	239.252	99.9058	797.908	420.466
868	a-PUC2PM	38113.3	114136	45409.1	41090.4	47543	73536.7
869	Ctr01-3M05	33.6697	8.88536	22.0097	31.4392	35.9313	21.2408
870	Ctr01-3M10	17.3131	21.4515	44.4471	40.7164	35.2002	45.3966
871	Ctr01-3P	4192.71	7411.44	6236.65	1373.27	6060.81	11762.7
872	Ctr02-3M05	37.0143	9.89968	1.99265	30.9212	28.5625	22.268
873	Ctr02-3M10	26.4657	11.6124	19.2223	17.1197	22.9648	23.5837
874	Ctr02-3P	319.019	243.665	466.381	106.253	127.877	431.702
875	Ctr03-3M05	151.312	65.3461	173.376	41.9966	41.0019	88.4491
876	Ctr03-3M10	36.7798	19.1928	20.0944	37.7317	35.2118	42.6654
877	Ctr03-3P	1456.81	3179.2	2247.51	198.765	849.747	3467.46
878	Ctr04-3M05	32.1385	20.8761	28.4817	41.4945	27.2952	30.778
879	Ctr04-3M10	21.5016	13.3477	19.4466	29.7441	14.9168	13.6396
880	Ctr04-3P	194.237	49.0094	225.042	59.7315	58.2131	115.905
881	Ctr05-3M05	17.8614	19.2291	4.75667	26.707	21.9339	12.4904
882	Ctr05-3M10	33.5289	13.8518	15.0063	32.9253	23.3267	15.8275
883	Ctr05-3P	465.977	347.062	648.375	100.072	199.844	510.661
884	Ctr06-3M05	60.3796	13.7422	39.555	44.6088	85.2728	34.5611
885	Ctr06-3M10	26.9441	7.81542	18.6479	33.5322	14.1141	19.2183
886	Ctr06-3P	2796.9	6348.14	3982.62	2039.12	4270.85	7340.74
887	Ctr07-3M05	64.4452	21.2824	36.797	19.7582	54.9235	57.9747
888	Ctr07-3M10	55.1739	35.1361	56.2555	46.996	52.1009	55.8563
889	Ctr07-3P	32369.5	86222.7	38760.5	25209	39141.9	55737
890	Ctr08-3M05	35.5641	49.2585	9.4418	35.4167	29.9881	38.4459
891	Ctr08-3M10	19.8822	24.6892	23.4562	38.5592	39.7513	38.3235
892	Ctr08-3P	359.785	254.382	455.506	132.269	206.353	658.895
893	Ctr09-3M05	206.789	48.3722	108.928	67.2598	197.323	166.048
894	Ctr09-3M10	1524.43	70.5226	260.495	64.0291	1027.13	405.541
895	Ctr09-3P	34669.9	105888	41182.4	30314.9	43217	66193.2
896	Ctr10-3M05	44.6992	25.7514	27.2314	38.8621	25.6351	41.4213
897	Ctr10-3M10	32.9947	23.6853	21.9229	28.9901	26.8475	24.9115
898	Ctr10-3P	4915.62	8832.85	6373.38	480.668	4027.41	9897.05
899	Ctr11-3M05	26.8343	14.9764	28.5829	36.3384	25.6174	37.7719
900	Ctr11-3M10	25.1645	19.4721	30.7485	37.0798	18.9305	14.3628
901	Ctr11-3P	119.479	120.633	161.401	61.3262	85.9111	156.784
902	PUC2MM	21908.2	61154.9	25568.9	17997.2	28691.5	46706.8
903	PUC2MM-20B	38.1503	43.0043	33.5289	32.1654	27.2991	41.0478
904	PUC2PM	26883.4	79957.6	31402.2	27914.5	34259.8	56092.9
905	PUC2PM-20B	35630.3	84764.4	38408.1	38951.5	43603.4	56744.4
